# Supplementary material for: Development and Validation of a Radiomic-Based Model for Prediction of Intrahepatic Cholangiocarcinoma in Patients With Intrahepatic Lithiasis Complicated by Imagologically Diagnosed Mass
Source: Front Oncol. 2021 Jan 7;10:598253. doi: 10.3389/fonc.2020.598253 (PMC7817533; doi:10.3389/fonc.2020.598253)
Supplement: Supplementary file 1 [file Table_1.xlsx]

## Sheet: Sheet1
Table S1 All original data about extracted features from the training group
Patient No.	Diagnosis (0:IHL-IBI; 1:IHL-ICC)	CONVENTIONAL_HUmin	CONVENTIONAL_HUmean	CONVENTIONAL_HUstd	CONVENTIONAL_HUmax	CONVENTIONAL_HUQ1	CONVENTIONAL_HUQ2	CONVENTIONAL_HUQ3	HISTO_Skewness	HISTO_Kurtosis	HISTO_ExcessKurtosis	HISTO_Entropy_log10	HISTO_Entropy_log2	HISTO_Energy (=Uniformity)	SHAPE_Volume (mL)	SHAPE_Volume (# vx)	SHAPE_Sphericity (only for 3D ROI (nz>1)	SHAPE_Compacity only for 3D ROI (nz>1)	PARAMS_ZSpatialResampling	PARAMS_YSpatialResampling	PARAMS_XSpatialResampling	GLCM_Homogeneity (=Inverse difference)	GLCM_Energy (=Angular second moment)	GLCM_Contrast (=Variance)	GLCM_Correlation	GLCM_Entropy_log10	GLCM_Entropy_log2 (=Joint entropy)	GLCM_Dissimilarity	GLRLM_SRE	GLRLM_LRE	GLRLM_LGRE	GLRLM_HGRE	GLRLM_SRLGE	GLRLM_SRHGE	GLRLM_LRLGE	GLRLM_LRHGE	GLRLM_GLNU	GLRLM_RLNU	GLRLM_RP	NGLDM_Coarseness	NGLDM_Contrast	NGLDM_Busyness	GLZLM_SZE	GLZLM_LZE	GLZLM_LGZE	GLZLM_HGZE	GLZLM_SZLGE	GLZLM_SZHGE	GLZLM_LZLGE
1	0	-692	47.2044	53.5746	122	44	56	67	-7.1382	67.2034	64.2034	0.946518	3.14426	0.157574	46.9714	16381	0.365425	2.72641	5.8	0.703125	0.703125	0.542608	0.0346232	34.1055	0.313614	1.71784	5.70653	2.14963	0.859216	1.99391	9.26323e-05	11065.7	8.0147e-05	9476.31	0.000180721	22291.7	1984.27	9644.44	0.81441	0.000380535	0.0165972	0.177406	0.657546	12257.8	0.000113149	10010	8.13089e-05	6274.68	1.08384
2	0	-950	63.7867	40.4739	231	41	67	91	-3.18673	50.01	47.01	1.16559	3.87202	0.0808395	203.511	65173	0.519922	6.32388	5.3	0.767578	0.767578	0.470079	0.0110145	11.213	0.601733	2.13027	7.0766	2.14164	0.877496	1.74637	8.93708e-05	11435.4	7.86893e-05	10024.9	0.000154347	20042.4	4366.59	40670.2	0.838401	0.000155102	0.00702454	0.420252	0.577515	7091.67	0.000100118	11238	6.28421e-05	6413.8	0.60781
3	0	-588	29.8593	31.2195	132	17	31	45	-9.06822	149.181	146.181	0.924596	3.07144	0.140006	18.6823	7130	0.388637	2.13241	5.3	0.703125	0.703125	0.526034	0.0251923	10.5824	0.394408	1.72881	5.743	1.6177	0.878568	1.71153	9.38e-05	10733.2	8.25e-05	9431.98	0.00016	18351.4	828.815	4489.36	0.843262	0.00113322	0.0152234	0.131293	0.573229	2328.6	9.7e-05	10686.4	5.71e-05	6074.01	0.219721
4	0	-776	32.669	32.6957	247	16	35	52	-3.76481	73.8144	70.8144	1.0565	3.50961	0.107631	65.5922	23394	0.540754	4.50955	6	0.683594	0.683594	0.494618	0.0187606	9.75067	0.43291	1.90549	6.32989	1.94595	0.863947	1.93644	9.34e-05	10782.2	8.08e-05	9310.21	0.00018	20905.7	2020.29	14211.5	0.823719	0.000349	0.00865549	0.268849	0.582566	8553.62	9.85e-05	10531.5	5.92e-05	6066.44	0.781334
5	0	-561	42.4629	32.9829	178	30	46	60	-5.66827	72.1917	69.1917	0.995079	3.30558	0.125726	71.3038	30139	0.451281	3.86961	5.8	0.638672	0.638672	0.514111	0.0216736	9.35205	0.471555	1.84172	6.11807	1.74139	0.862761	1.85863	9.15693e-05	10989.8	7.90871e-05	9478.21	0.000169705	20440.8	3046.9	17869.5	0.822242	0.000279142	0.0059176	0.28243	0.541085	18211.4	9.66449e-05	10715.4	5.447e-05	5677.08	1.65228
6	0	-508	33.9527	31.2931	215	19	36	52	-5.31459	67.791	64.791	0.984186	3.26939	0.123148	67.0156	17931	0.58287	4.89568	5.8	0.802734	0.802734	0.505273	0.0210752	8.92912	0.426657	1.81668	6.03488	1.76041	0.86793	1.81256	9.30182e-05	10809.5	8.08097e-05	9378.57	0.000168151	19610.5	1796.3	10901.8	0.830444	0.000438556	0.0067417	0.201514	0.613329	7116.39	9.77652e-05	10544.4	6.20516e-05	6338.2	0.66011
7	0	-117	40.2051	28.3836	148	22	43	61	-0.770699	4.55955	1.55955	1.05087	3.49092	0.10545	178.556	47619	0.541733	6.30801	6.3	0.771484	0.771484	0.459655	0.0150179	8.4439	0.43215	1.9818	6.58341	2.11439	0.886715	1.66298	9.18e-05	10933.1	8.14e-05	9687.55	0.000152	18224.1	4181	30920.8	0.851727	0.000166	0.0338029	1.57095	0.573249	9412.46	9.38e-05	10740.7	5.4e-05	6132.59	0.842417
8	0	-125	43.3639	29.1387	99	38	50	59	-2.61932	11.5332	8.53316	0.909134	3.02008	0.170189	73.5711	10286	0.445974	3.86421	7.5	0.976562	0.976562	0.552825	0.0430031	7.70445	0.406582	1.61749	5.37319	1.63936	0.847247	2.05251	9.15721e-05	10963.5	7.78898e-05	9256.34	0.00018574	22737.8	1282.16	5673.07	0.797432	0.000698642	0.0417693	0.402848	0.648162	10600.3	9.8165e-05	10289.1	6.43986e-05	6595.44	0.944312
9	0	-12	41.4406	25.8951	119	19	37	62	0.455322	2.3182	-0.681795	0.996493	3.31028	0.113749	7.30336	2964	0.512602	2.05654	5	0.702	0.702	0.471886	0.0226112	7.36731	0.40941	1.82588	6.06545	2.02602	0.892211	1.75939	9.11357e-05	11000.1	8.11474e-05	9834.45	0.000161877	19167.4	275.744	1991.83	0.854459	0.0023967	0.103792	0.330982	0.505104	774.588	8.88842e-05	11278.3	4.46632e-05	5727.1	0.073613
10	0	-92	36.5584	26.2874	116	21	37	55	-0.652423	4.56593	1.56593	1.02199	3.39496	0.114478	10.1208	3671	0.469288	2.09907	5.5	0.708	0.708	0.485632	0.0196314	7.34642	0.400228	1.87067	6.21424	1.91041	0.892431	1.63976	9.23e-05	10864.3	8.24e-05	9693	0.000151	17818.8	352.407	2466.38	0.861346	0.00232168	0.0387158	0.148025	0.581403	936.377	9.34e-05	10765.5	5.45e-05	6239.9	0.0864925
11	0	-92	34.229	27.1457	276	15	32	53	0.326734	4.68487	1.68487	1.04021	3.4555	0.107685	25.712	10435	0.391523	2.38956	5	0.702	0.702	0.480161	0.0182005	7.30541	0.46393	1.91498	6.36142	1.9627	0.886532	1.74731	9.26e-05	10833.9	8.2e-05	9614.65	0.000162	18855.2	933.635	6933.8	0.852906	0.000847	0.0189085	0.241777	0.528911	1604.15	9.11e-05	11034.9	4.81e-05	5859.72	0.153069
12	0	-296	42.6929	29.5799	164	19	44	65	-0.160297	4.0581	1.0581	1.06817	3.5484	0.0977015	99.4378	44955	0.599249	5.74082	6.4	0.587891	0.587891	0.513841	0.019109	7.29987	0.541268	1.90077	6.31421	1.84988	0.838323	2.52951	9.11e-05	11015.8	7.63e-05	9244.49	0.000232	27715.7	3392.11	25641.9	0.788145	0.000192	0.0180451	0.896911	0.477216	29807.8	9.11e-05	11058.1	4.39e-05	5241.05	2.74258
13	0	-76	74.7157	32.6687	269	55	78	96	-0.164665	4.23452	1.23452	1.11773	3.71301	0.0929343	21.7665	8005	0.506406	2.92378	5.5	0.703125	0.703125	0.496153	0.0152289	7.11171	0.648305	2.02426	6.72444	1.88479	0.870058	1.89786	8.6e-05	11673.4	7.49e-05	10151.8	0.000163	22183	601.044	4924.69	0.828713	0.00129165	0.0222304	0.142622	0.563969	2365.24	8.7e-05	11585.5	4.95e-05	6486.22	0.19906
14	0	-92	45.5339	21.483	142	32	46	60	-0.336242	4.59749	1.59749	0.9445	3.13756	0.135911	48.2871	10659	0.495353	3.72999	8.4	0.734375	0.734375	0.452617	0.0196506	7.02985	0.241907	1.85515	6.16268	2.02457	0.904976	1.49249	9.06e-05	11053	8.2e-05	10004.5	0.000135	16487.5	1229.43	7332.46	0.875259	0.000624	0.0242742	0.441433	0.63786	2651.06	9.06e-05	11089.4	5.78e-05	7073.09	0.240495
15	0	-375	52.7711	24.0468	184	43	55	65	-3.4399	44.6846	41.6846	0.903507	3.00139	0.161967	37.2782	15129	0.329257	2.27441	5	0.702	0.702	0.556677	0.0384489	7.0116	0.366563	1.64795	5.47436	1.5564	0.856637	2.15034	8.96e-05	11192	7.68e-05	9578.51	0.000192	24136.5	1896.55	9123.03	0.814035	0.000519	0.00780094	0.260261	0.586422	9783.15	9.3e-05	10887.8	5.57e-05	6278.52	0.866052
16	0	-34	50.1595	23.4413	127	34	50	66	0.0509774	3.05798	0.0579803	0.987792	3.28137	0.119784	11.2236	3742	0.553419	2.56221	6	0.707031	0.707031	0.4585	0.0180316	6.76038	0.355633	1.8765	6.23359	1.98753	0.905921	1.50329	8.98e-05	11156.9	8.13e-05	10111.9	0.000135	16744.7	384.694	2615.98	0.877934	0.00200668	0.055776	0.250114	0.585756	386.009	8.9e-05	11279.5	5.19e-05	6641.11	0.0348258
17	0	-84	58.7443	26.6063	144	38	60	79	-0.126135	2.48516	-0.514843	1.03328	3.43247	0.102038	54.9522	27603	0.50911	4.00241	5	0.631	0.631	0.48611	0.0152179	6.52925	0.553884	1.93872	6.44029	1.88205	0.873462	1.83936	8.84e-05	11338.7	7.72e-05	9907.63	0.000163	20831.7	2348.16	17321.3	0.835511	0.000314	0.0324473	0.985953	0.496996	5225.45	8.84e-05	11359.1	4.4e-05	5634.63	0.46793
18	0	-78	68.0139	21.0825	182	55	69	82	-0.288783	4.16657	1.16657	0.938816	3.11868	0.136803	22.0649	7695	0.536213	3.10996	5.8	0.703125	0.703125	0.469188	0.0208701	6.17691	0.308489	1.82843	6.07391	1.88993	0.901351	1.5208	8.68876e-05	11528.3	7.83222e-05	10391	0.00013209	17534.9	891.698	5246.38	0.871405	0.000911262	0.0232216	0.313033	0.608661	1575.36	8.72378e-05	11503.1	5.31783e-05	6994.43	0.137272
19	0	-108	50.7377	23.9711	221	41	53	64	-1.04292	8.60066	5.60066	0.943155	3.13309	0.151148	55.0992	18575	0.659489	5.18926	6	0.703125	0.703125	0.515838	0.030253	6.02773	0.372577	1.74794	5.80652	1.69449	0.857573	1.9413	8.99e-05	11146.6	7.72e-05	9547.54	0.000174	21715.3	2144.7	10858	0.814888	0.000398	0.0144418	0.466417	0.566817	21765.1	9.31e-05	10813.3	5.32e-05	6092	1.93759
20	0	-194	45.0303	23.8284	209	30	46	61	-0.602847	6.83565	3.83565	0.979405	3.25351	0.122746	119.279	42542	0.618935	6.30013	6	0.683594	0.683594	0.490481	0.0195689	5.89233	0.441889	1.84962	6.1443	1.77673	0.871186	1.76568	9.08e-05	11039.7	7.91e-05	9616.11	0.00016	19504.2	4248.57	25901.7	0.832508	0.000183	0.00912702	0.797409	0.585209	25603.6	9.15e-05	10985.3	5.37e-05	6419.5	2.31536
21	0	-83	67.5519	22.2804	192	56	69	81	-0.676845	6.01027	3.01027	0.945941	3.14235	0.143169	55.69	17330	0.553486	4.37067	6.5	0.703125	0.703125	0.490082	0.0252209	5.87813	0.336563	1.78906	5.94313	1.77615	0.888158	1.62855	8.7e-05	11511.6	7.74e-05	10218.3	0.000141	18776.3	2030.2	11277.9	0.854494	0.000429	0.0153573	0.485437	0.578229	7465.36	8.85e-05	11356.8	5.14e-05	6537.55	0.644466
22	0	-87	34.6604	24.0328	110	18	33	52	-0.323245	3.81661	0.816608	0.982798	3.26479	0.12157	33.8167	12061	0.646386	4.32233	6	0.683594	0.683594	0.499238	0.0229771	5.8373	0.418762	1.80134	5.98393	1.74968	0.869759	1.83377	9.25e-05	10834.8	8.04e-05	9428.9	0.00017	19815.8	1173.3	7414.76	0.831249	0.000681	0.0371186	0.564714	0.524531	6455.5	9.32e-05	10785.8	4.92e-05	5623.67	0.607549
23	0	-75	41.3955	20.0189	96	29	42	55	-0.682142	5.21557	2.21557	0.906037	3.00979	0.14714	9.23012	3292	0.581506	2.52235	6	0.683594	0.683594	0.495754	0.0279754	5.76466	0.231133	1.70299	5.65722	1.75273	0.89444	1.6374	9.13e-05	10966.2	8.17e-05	9810.46	0.00015	17944.6	406.82	2249.96	0.865244	0.00220235	0.0312344	0.183788	0.546517	545.282	9.13e-05	10988.3	5.01e-05	5992.16	0.0500027
24	0	-433	31.2685	23.0813	292	16	31	46	-1.06732	20.9358	17.9358	0.948088	3.14948	0.132773	153.974	64882	0.409437	4.53787	6	0.628906	0.628906	0.518615	0.0241187	5.46519	0.433976	1.76125	5.85075	1.61353	0.857452	1.91927	9.31e-05	10760.1	7.99e-05	9229.86	0.000179	20622	6868.16	37809.4	0.815888	0.000121	0.00382021	0.782661	0.588776	42529.6	9.39e-05	10737.3	5.56e-05	6305.22	3.97764
25	0	1	43.7705	19.0328	111	29	42	57	0.415409	2.69419	-0.305806	0.888131	2.95031	0.145404	3.53238	1429	0.511216	1.60994	5	0.703125	0.703125	0.487591	0.0303097	5.31702	0.196949	1.6434	5.45924	1.76389	0.893948	1.66358	9.08e-05	11032.2	8.11e-05	9873.83	0.000152	18269.6	174.769	979.676	0.864618	0.0046396	0.0702674	0.177236	0.554305	350.413	8.9e-05	11263.9	4.9e-05	6280.49	0.0322752
26	0	-420	53.5238	24.467	143	45	54	64	-5.99417	74.7333	71.7333	0.831185	2.76114	0.189629	35.2577	10296	0.785481	5.32602	5.5	0.789062	0.789062	0.570901	0.0461028	5.28541	0.324212	1.52941	5.08061	1.3252	0.827821	2.12344	8.94e-05	11220.2	7.41e-05	9286.78	0.00019	23827.9	1413.52	5229.49	0.777397	0.000698	0.00613823	0.169882	0.652365	19726.4	9.42e-05	10867.6	6.36e-05	6903.48	1.76292
27	0	-427	65.6449	23.997	163	54	69	81	-2.1599	23.4904	20.4904	0.952482	3.16408	0.137813	172.3	90814	0.503291	5.79113	5	0.616	0.616	0.526326	0.0261131	5.25776	0.472617	1.77283	5.88921	1.58188	0.845182	2.08148	8.74e-05	11464.9	7.4e-05	9679.98	0.000181	23939.5	9604.08	50749	0.799579	9.12e-05	0.00522299	1.18213	0.500059	117281	9.04e-05	11164.1	4.6e-05	5511.3	10.1248
28	0	-93	43.1768	24.25	110	31	46	59	-1.30997	6.7328	3.7328	0.959166	3.18628	0.135576	13.6698	5883	0.571212	2.82423	4.7	0.703125	0.703125	0.513174	0.0251742	5.15857	0.436638	1.76259	5.85519	1.63207	0.872257	1.76279	9.12e-05	10990.7	7.97e-05	9577.27	0.00016	19428.8	639.296	3593.18	0.833392	0.00138349	0.0294735	0.227661	0.623259	3463.97	9.39e-05	10720.1	5.9e-05	6631.55	0.312624
29	0	-91	41.5182	21.2837	151	27	42	55	0.0676575	4.44614	1.44614	0.938889	3.11892	0.13554	18.7293	6314	0.457688	2.51339	6	0.703125	0.703125	0.503234	0.0239966	5.0771	0.399482	1.7654	5.86454	1.67888	0.886964	1.66653	9.13e-05	10976.7	8.09e-05	9742.76	0.000152	18246.6	713.596	4142.08	0.854511	0.00123169	0.0161268	0.201205	0.549549	1310.35	9.02e-05	11123.3	4.96e-05	6115.88	0.121073
30	0	-28	60.7018	19.2636	330	49	61	73	0.369834	7.39674	4.39674	0.895032	2.97323	0.1534	262.672	96912	0.639437	8.46808	5.5	0.702	0.702	0.502445	0.0268513	5.02046	0.351012	1.74437	5.79466	1.66762	0.856494	1.88702	8.81e-05	11372.5	7.54e-05	9741.17	0.000166	21456.5	11555.2	55309.9	0.812764	7.35e-05	0.00701872	2.1256	0.566349	137955	8.79e-05	11425.5	4.97e-05	6485.05	12.1099
31	0	-107	55.5968	26.4925	159	38	58	74	-0.563731	4.85315	1.85315	1.02671	3.41067	0.11056	30.5035	12340	0.454781	2.93834	5	0.703125	0.703125	0.507496	0.0184481	4.99157	0.611582	1.88736	6.26966	1.64277	0.873673	1.75627	8.9e-05	11262.8	7.78e-05	9837.89	0.000156	19794.5	1115.38	7580.8	0.835108	0.000809	0.0212564	0.31002	0.560698	5032.93	9.05e-05	11111.1	5.12e-05	6187.12	0.441016
32	0	-67	47.0817	20.1718	123	35	50	61	-0.806575	4.84534	1.84534	0.905147	3.00683	0.14991	30.7767	8162	0.475494	3.08131	6.6	0.755859	0.755859	0.523602	0.0283248	4.74983	0.418626	1.71969	5.7127	1.57275	0.876631	1.78398	9.04e-05	11075.7	7.93e-05	9703.49	0.000161	19798	998.145	5195.38	0.841687	0.000957	0.0229216	0.357011	0.548955	3293.78	9.18e-05	10937.2	5.07e-05	5965.8	0.293623
33	0	-64	56.7049	21.9807	156	43	58	71	-0.281506	4.60519	1.60519	0.953382	3.16707	0.135473	20.5343	8307	0.768069	4.3492	5	0.703125	0.703125	0.514501	0.0239323	4.53339	0.500777	1.78351	5.92468	1.58232	0.863502	1.8241	8.88e-05	11286.6	7.67e-05	9745.71	0.000162	20594.8	901.094	4924.69	0.823985	0.00102131	0.0205348	0.284945	0.530777	7163.24	8.98e-05	11188.4	4.81e-05	5891.86	0.633102
34	0	-218	69.2101	18.8145	146	59	70	81	-0.930963	9.7133	6.7133	0.875238	2.90748	0.163826	117.487	41672	0.659613	6.68039	5.2	0.736328	0.736328	0.511879	0.030758	4.36248	0.343712	1.68636	5.60198	1.55958	0.862392	1.79706	8.67e-05	11548.2	7.48e-05	9955.09	0.000156	20779.5	5317.46	24120.4	0.820202	0.000171	0.00920797	1.11799	0.610429	50115	8.78e-05	11431.9	5.37e-05	6976.49	4.32827
35	0	-89	31.8363	24.4799	110	16	32	49	-0.27124	3.30357	0.303566	1.00286	3.33144	0.115786	36.0288	12146	0.690915	4.71871	6	0.703125	0.703125	0.520321	0.0215668	4.31501	0.577116	1.81071	6.01505	1.54364	0.858596	1.90359	9.31e-05	10768.5	7.99e-05	9245.29	0.000177	20487.5	1115.27	7127.51	0.817528	0.000748	0.0309338	0.489208	0.520116	8570.18	9.39e-05	10710.3	4.89e-05	5561.26	0.79879
36	0	-86	55.1228	18.8074	238	46	56	66	0.108478	12.8479	9.84788	0.849289	2.82128	0.177419	59.8668	21352	0.512021	4.1419	6	0.683594	0.683594	0.529951	0.0383086	4.30216	0.252817	1.59131	5.2862	1.47919	0.861068	1.83811	8.9e-05	11248.8	7.67e-05	9683.05	0.000163	20692.5	2917.61	12357.8	0.817578	0.000332	0.00739623	0.51339	0.611163	28448.3	9e-05	11177	5.49e-05	6849.17	2.52227
37	0	-12	56.0757	19.4372	106	45	59	70	-0.621652	3.14953	0.149532	0.887784	2.94916	0.154386	11.5129	4506	0.587664	2.74393	5	0.714844	0.714844	0.519342	0.0271429	4.27888	0.494922	1.7195	5.71205	1.55326	0.865771	1.84184	8.88658e-05	11269	7.69599e-05	9753.89	0.000163466	20779.8	563.192	2740.14	0.829134	0.00180801	0.0466775	0.367381	0.52083	4322.83	8.91767e-05	11241.9	4.62583e-05	5878.21	0.3793
38	0	-70	63.2241	19.2033	227	51	64	75	0.0986718	4.14759	1.14759	0.899501	2.98808	0.151342	327.136	110284	0.537608	7.65993	6	0.703125	0.703125	0.517357	0.0280441	4.23497	0.409311	1.71722	5.70448	1.54296	0.850841	1.91859	8.76312e-05	11427.7	7.4554e-05	9724.78	0.000168178	21913	12872.5	61460.4	0.80601	6.89802e-05	0.0106706	3.09251	0.58372	161706	8.72045e-05	11510.5	5.0833e-05	6729.47	14.136
39	0	-466	24.9583	19.4635	239	13	23	36	-1.92925	51.892	48.892	0.866388	2.87808	0.167732	233.512	83284	0.441975	5.62795	6	0.683594	0.683594	0.548234	0.0372859	3.98305	0.405126	1.617	5.37155	1.3781	0.840322	2.05349	9.42e-05	10632.6	7.91e-05	8941.25	0.000194	21777.3	10343.7	44382	0.789886	9.29e-05	0.00246164	1.03668	0.588495	115271	9.45e-05	10664.1	5.59e-05	6253.77	10.9127
40	0	-9	54.1263	17.9449	141	42	55	66	-0.046901	3.2544	0.254397	0.874196	2.90402	0.157311	18.6877	6300	0.536239	2.94257	6	0.703125	0.703125	0.526936	0.0301048	3.78259	0.417197	1.67179	5.55357	1.46645	0.866348	1.80853	8.91e-05	11232.9	7.72e-05	9733.02	0.000161	20305.1	789.147	3754.32	0.82602	0.00122099	0.0277555	0.378121	0.60239	6243.12	8.86e-05	11321	5.34e-05	6819.6	0.556678
41	0	-38	48.0076	16.7982	134	38	48	59	-0.0910513	3.85661	0.856608	0.843801	2.80305	0.172096	30.0473	11652	0.452187	2.90694	5.55	0.681641	0.681641	0.522412	0.0339579	3.70999	0.3174	1.62499	5.39809	1.47135	0.872738	1.72039	9.02e-05	11104.9	7.87e-05	9694.27	0.000155	19090.4	1604.4	7083.74	0.835175	0.000619	0.0194957	0.605351	0.59762	10290	8.98e-05	11167.2	5.37e-05	6674.97	0.92984
42	0	-43	51.8332	17.9512	184	42	52	62	0.57636	7.23016	4.23016	0.848762	2.81952	0.179249	47.9893	19476	0.534177	4.01405	5	0.702	0.702	0.558589	0.0411276	3.58895	0.409642	1.59313	5.29226	1.34204	0.83994	2.1034	8.95e-05	11183.5	7.52e-05	9393.83	0.000188	23522.3	2631.28	10712.9	0.795476	0.000398	0.0109509	0.635263	0.489132	32688.1	8.94e-05	11231.3	4.36e-05	5508.49	2.92128
43	0	-82	73.8748	17.0368	131	65	75	84	-0.846204	6.6481	3.6481	0.832126	2.76426	0.183488	24.5215	13190	0.525284	3.15567	6	0.556641	0.556641	0.563138	0.040211	3.48335	0.431287	1.5906	5.28387	1.32421	0.84791	2.19141	8.6e-05	11645.6	7.29e-05	9869.61	0.000188	25563.4	1866.81	7654.93	0.803003	0.000616	0.0118741	0.473223	0.499421	18597.8	8.73e-05	11487.8	4.38e-05	5712.93	1.58674
44	0	-18	49.6864	15.1426	97	40	50	60	-0.230651	3.44704	0.447044	0.801534	2.66264	0.186272	12.7635	4694	0.484898	2.34328	5.5	0.703125	0.703125	0.531143	0.0375816	3.47302	0.265574	1.56826	5.20965	1.41477	0.881559	1.65555	8.99e-05	11135.8	7.92e-05	9817.08	0.000149	18431.4	715.4	2971.63	0.847891	0.00148813	0.0348589	0.449238	0.584105	3945.3	8.98e-05	11156.3	5.24e-05	6525.16	0.354494
45	0	-102	48.7485	15.4078	121	40	50	59	-0.55066	5.26897	2.26897	0.800021	2.65761	0.193183	39.8096	15581	0.47678	3.36638	5	0.714844	0.714844	0.55245	0.0435539	3.38965	0.297938	1.53825	5.10997	1.34937	0.847657	2.04669	9.01e-05	11114.3	7.64e-05	9420.03	0.000184	22761.8	2285.51	8733.51	0.801474	0.000451	0.0110622	0.648093	0.600703	22487.9	9.05e-05	11086.6	5.44e-05	6650.97	2.01693
46	0	-138	58.878	19.5307	153	46	59	72	-0.331083	4.59368	1.59368	0.903809	3.00239	0.145137	135.963	64278	0.44468	4.72829	6	0.59375	0.59375	0.555663	0.0292772	3.3558	0.551746	1.67688	5.57047	1.33606	0.826473	2.24548	8.84e-05	11334.7	7.3e-05	9368.23	0.000198	25439.6	7076.01	33221.6	0.776636	0.000137	0.0118425	1.83302	0.552243	116014	8.89e-05	11291.8	4.93e-05	6214.11	10.2316
47	0	-53	66.5561	16.1059	134	57	66	76	-0.283055	5.74186	2.74186	0.816502	2.71236	0.186355	25.4875	9439	0.611104	3.71883	6.5	0.644531	0.644531	0.549123	0.0441443	3.3231	0.273711	1.52786	5.07545	1.35017	0.840326	2.0642	8.7e-05	11504.5	7.31e-05	9674.62	0.00018	23700.3	1296.17	5055.8	0.791096	0.000764	0.0139499	0.407025	0.599601	16656.2	8.65e-05	11599.6	5.19e-05	6955.52	1.45529
48	0	4	54.9345	16.9494	112	44	56	67	-0.207295	2.85684	-0.143155	0.850653	2.82581	0.163269	5.59653	1986	0.57967	2.12815	5.7	0.703125	0.703125	0.535925	0.0315544	3.31361	0.462213	1.62589	5.4011	1.38936	0.868789	1.77804	8.89e-05	11258.4	7.72e-05	9788.45	0.000158	19973.8	265.314	1221.82	0.835347	0.00393488	0.0415435	0.185184	0.589975	1243.38	8.72e-05	11493.4	5.1e-05	6837.21	0.110912
49	0	15	66.5456	15.1951	141	56	65	75	0.707226	3.76325	0.763253	0.788864	2.62055	0.19545	9.32669	4415	0.507449	2.20877	5	0.65	0.65	0.567885	0.0526792	3.24434	0.233159	1.45945	4.84819	1.29212	0.8424	2.1369	8.69e-05	11512.7	7.31e-05	9711.35	0.000186	24503.1	643.068	2465.46	0.798432	0.00168779	0.0241551	0.297866	0.506077	6159.82	8.52e-05	11762.1	4.29e-05	5986.88	0.541727
50	0	-1	62.8545	15.6499	118	53	63	74	-0.0977875	3.05248	0.052477	0.816744	2.71316	0.178748	30.4269	10852	0.55263	3.56755	6	0.683594	0.683594	0.5416	0.0350189	3.16218	0.402777	1.59776	5.30765	1.35394	0.852527	1.89937	8.77e-05	11414.7	7.48e-05	9729.75	0.000166	21691.8	1522.69	6098.73	0.809528	0.000666	0.0305174	0.88725	0.596129	18958.1	8.77e-05	11430.7	5.21e-05	6831.03	1.6605
51	0	-68	44.6645	14.3642	198	36	45	53	0.162285	7.15018	4.15018	0.765638	2.54339	0.210145	142.604	50861	0.50783	5.48628	6	0.683594	0.683594	0.549964	0.0486665	3.15426	0.204776	1.48311	4.92679	1.31921	0.843906	1.96825	9.07e-05	11029.5	7.66e-05	9306.99	0.000179	21713.8	7923.45	27268.9	0.795163	0.000133	0.00582648	1.58493	0.593423	103585	9.11e-05	11014.7	5.4e-05	6538.95	9.39411
52	0	-3	54.009	14.6363	108	44	54	64	0.0567878	2.90467	-0.0953309	0.788934	2.62078	0.188128	44.7712	18170	0.657651	4.82886	5	0.702	0.702	0.565748	0.0425677	2.64084	0.379057	1.50471	4.99855	1.22542	0.825692	2.16234	8.90991e-05	11233	7.35434e-05	9278.61	0.00019285	24262.2	2549.9	9301.01	0.77813	0.000412892	0.0286095	1.59768	0.486872	53748.9	8.83854e-05	11339.5	4.29296e-05	5533.67	4.80164
53	0	-23	55.3487	19.9936	144	41	50	68	0.793595	3.42701	0.427007	0.881902	2.92962	0.16183	35.253	14582	0.495411	3.35903	6	0.634766	0.634766	0.60109	0.0475575	2.59504	0.626479	1.54994	5.14879	1.12842	0.806061	2.52229	8.87e-05	11291.9	7.13e-05	9123.7	0.000225	28271.9	1581.55	6805.27	0.74391	0.000654	0.0216702	0.591867	0.540679	25538.3	8.7e-05	11535.1	4.7e-05	6246.76	2.3104
54	0	-67	48.3095	14.1542	289	40	48	57	0.519649	13.599	10.599	0.760156	2.52518	0.209853	109.659	33389	0.729296	7.21828	5.9	0.746094	0.746094	0.566268	0.0495506	2.57393	0.32687	1.46448	4.86491	1.20928	0.82093	2.16294	9.01e-05	11110	7.39e-05	9122.24	0.000195	24018.8	5019.26	16236.1	0.766729	0.000211	0.00476914	0.955472	0.625909	106242	9e-05	11146.8	5.64e-05	6972.44	9.56704
55	0	13	59.602	12.9946	101	51	59	68	0.0370742	2.97153	-0.0284711	0.737356	2.44944	0.213796	13.1959	5133	0.588965	2.87797	5.2	0.703125	0.703125	0.574751	0.0503702	2.57131	0.303885	1.44298	4.79349	1.19345	0.839464	2.08921	8.82e-05	11350.9	7.4e-05	9532.74	0.000184	23685.8	840.473	2817.59	0.79697	0.00137438	0.0319631	0.597358	0.546564	10673.3	8.74e-05	11458.9	4.77e-05	6277.15	0.943581
56	0	-4	51.8802	14.8077	147	42	52	62	0.125388	4.04037	1.04037	0.790101	2.62466	0.191751	13.3887	5208	0.474877	2.33172	5.2	0.703125	0.703125	0.586138	0.0445408	2.21891	0.499236	1.49485	4.96579	1.11677	0.851736	1.90037	8.95e-05	11187.5	7.62e-05	9531.69	0.00017	21242.3	781.965	2935.43	0.810971	0.00150607	0.0147109	0.279322	0.597847	6384.35	8.89e-05	11267.1	5.31e-05	6747.97	0.572304
57	0	-70	49.3255	13.0442	214	42	50	58	-0.469582	10.4623	7.46228	0.719642	2.3906	0.228488	32.7084	12483	0.468072	3.09539	5.3	0.703125	0.703125	0.590882	0.0588453	2.11149	0.317715	1.37525	4.56848	1.08724	0.837922	2.02445	9e-05	11123.7	7.54e-05	9317.85	0.000182	22539.9	2142.87	6633.39	0.791963	0.00056	0.00600043	0.471415	0.588748	25305.9	9.05e-05	11073	5.33e-05	6521.4	2.26865
58	0	-43	49.7097	14.6051	179	40	48	58	0.626867	5.84454	2.84454	0.774201	2.57184	0.208028	71.2192	28337	0.667174	5.71857	5	0.708984	0.708984	0.630127	0.0612072	1.7996	0.535782	1.4027	4.65965	0.958835	0.766616	3.06388	8.98e-05	11148	6.88e-05	8552.66	0.000276	34073.2	3777.67	11383.3	0.699751	0.000299	0.006088	0.857637	0.527002	140379	8.93e-05	11230.1	4.71e-05	5920.47	12.6546
59	0	-37	46.099	13.1598	115	38	47	55	-0.335815	3.87576	0.87576	0.740172	2.4588	0.220716	89.6618	42139	0.432771	4.00537	5	0.652344	0.652344	0.62184	0.0634386	1.77673	0.447765	1.36367	4.53	0.970625	0.796597	2.62355	9.05e-05	11060.9	7.21e-05	8811.28	0.000237	29014.8	6362.12	19138.5	0.736309	0.000192	0.0103221	2.10228	0.544441	153447	9.04e-05	11089.1	4.92e-05	6037.31	13.8521
60	0	35	54.3495	8.97676	74	48	54	61	0.134612	2.40441	-0.595589	0.588197	1.95395	0.289398	0.738359	186	0.708219	1.32365	7.4	0.732422	0.732422	0.63527	0.122893	1.30968	0.108061	0.987167	3.2793	0.86601	0.897823	1.80215	8.9e-05	11236.1	7.99e-05	10088.5	0.000161	20236.4	46.1852	138.385	0.873863	0.04147	0.0458579	0.0616603	0.399135	167.857	8.9e-05	11237.6	3.56e-05	4480.19	0.0150032
61	1	-566	42.5936	52.9709	88	44	53	59	-7.58845	72.7026	69.7026	0.825064	2.7408	0.226174	5.61477	2948	0.565086	2.07686	5	0.617188	0.617188	0.599335	0.0727643	47.0585	0.271888	1.43912	4.78066	2.28208	0.83892	2.32878	9.35e-05	10961.1	7.91e-05	9159.51	0.000213	25830.4	476.583	1641.5	0.795141	0.00157119	0.0444723	0.0741899	0.546857	4379.6	0.00011	10031.3	6.39e-05	5241.08	0.390998
62	1	-893	45.2635	67.9455	408	26	55	74	-7.07265	74.8089	71.8089	1.14552	3.80532	0.0915047	221.325	81396	0.406276	4.83315	5.5	0.703125	0.703125	0.497873	0.0144418	18.4683	0.651988	2.06712	6.86683	2.12774	0.868125	1.8983	9.80515e-05	11065.7	8.60303e-05	9591.53	0.000179611	21110.7	6022.86	49446.2	0.825248	0.000129368	0.00821024	0.31914	0.587942	12194.6	0.000128068	10599.2	8.25585e-05	6073.15	1.08355
63	1	-295	46.8932	33.0032	182	28	51	69	-1.04777	7.39739	4.39739	1.10782	3.6801	0.0956608	87.9374	28951	0.43796	4.02725	6.5	0.683594	0.683594	0.426887	0.0126671	13.9265	0.308375	2.08386	6.92245	2.6174	0.906929	1.54522	9.07e-05	11077.1	8.23e-05	10039.3	0.00014	17152.3	2378.32	20591.8	0.878941	0.000262	0.0197985	0.51276	0.557291	692.066	9.26e-05	10891.8	5.23e-05	6008.85	0.0618812
64	1	-687	54.4797	36.292	131	42	55	69	-10.787	181.563	178.563	0.925772	3.07535	0.142642	12.7858	5189	0.611659	2.95757	5	0.702	0.702	0.557613	0.0321627	11.7219	0.391664	1.65292	5.49089	1.45386	0.838694	2.08541	9.00248e-05	11258.6	7.56311e-05	9448.94	0.000187012	23418.5	565.726	2812.67	0.793083	0.00161636	0.0176631	0.0845545	0.556084	6305.7	0.000101758	11062.1	6.30011e-05	5961.03	0.567488
65	1	-690	70.1943	40.0089	316	55	76	92	-5.70584	76.8883	73.8883	1.08048	3.58928	0.105512	415.419	121815	0.445855	5.49249	6	0.753906	0.753906	0.512124	0.0179153	11.6986	0.506431	1.95957	6.50955	1.82137	0.851704	1.94624	8.73821e-05	11564.9	7.46454e-05	9834.03	0.000168563	22619.2	9971.82	67947.4	0.804653	7.39505e-05	0.00463328	0.70588	0.617358	81648	9.54614e-05	11087.2	6.13361e-05	6741.08	6.94168
66	1	-713	40.7677	39.0847	205	26	39	57	-5.69464	72.4564	69.4564	1.03152	3.42663	0.123946	261.467	96159	0.700336	9.26037	5.5	0.703125	0.703125	0.520513	0.0261951	10.6345	0.48856	1.8323	6.08676	1.72048	0.844639	2.00103	9.21e-05	10969.9	7.79e-05	9269.22	0.000184	21902.4	8714.11	52005.1	0.795417	8.94e-05	0.00556074	0.685413	0.595445	117269	0.000101	10622.3	6.41e-05	6131.65	10.8559
67	1	-107	64.7122	31.1171	170	51	69	85	-1.16906	5.9365	2.9365	1.0697	3.55346	0.108511	45.0305	13012	0.351992	1.95925	7	0.703125	0.703125	0.457973	0.0164835	9.37445	0.422463	1.99032	6.61169	2.16902	0.897206	1.57521	8.76616e-05	11450.9	7.87347e-05	10264.8	0.000137598	18089.5	1175.45	8778.38	0.865461	0.000608626	0.0364466	0.377623	0.614677	2245.86	8.99378e-05	11210.3	5.56108e-05	6856.48	0.192869
68	1	-720	51.4164	29.5048	324	38	53	68	-5.57707	93.4852	90.4852	0.97887	3.25173	0.129219	302.015	86173	0.428334	4.36935	7.5	0.683594	0.683594	0.532373	0.0247444	8.59011	0.47092	1.7907	5.94858	1.62319	0.837732	2.09875	8.99983e-05	11170.4	7.55058e-05	9350.84	0.00018815	23487.2	8409.76	45732	0.787192	9.57986e-05	0.00257235	0.597226	0.613526	94063.6	9.55459e-05	10786	5.98523e-05	6555.25	8.39054
69	1	-968	52.0688	37.4441	393	39	52	66	-10.5239	201.924	198.924	0.952297	3.16346	0.140011	583.358	192055	0.384688	5.35256	6.5	0.683594	0.683594	0.591178	0.0332829	8.5405	0.532528	1.67488	5.56383	1.28513	0.797792	2.56408	9.50916e-05	11200.1	7.6928e-05	8934.62	0.000235462	28696.4	18730.2	86076.8	0.735163	4.90981e-05	0.00164466	0.782185	0.638523	344352	0.000147518	10755.7	0.000103926	6685.99	31.0175
70	1	-110	25.4031	31.3453	135	9	28	47	-0.790773	4.20507	1.20507	1.08591	3.60732	0.0993815	47.3958	16819	0.522774	3.25862	5.7	0.703125	0.703125	0.470715	0.0150422	8.31581	0.536165	2.01679	6.69964	2.06222	0.883873	1.68785	9.44332e-05	10632.4	8.35136e-05	9394	0.000159097	17968.6	1376.15	10778.6	0.847416	0.000516441	0.0463027	0.598845	0.54995	4145.12	9.61063e-05	10484.2	5.28908e-05	5762.28	0.389845
71	1	-98	43.135	29.9759	278	24	45	63	-0.0297618	5.35337	2.35337	1.08297	3.59755	0.0990161	68.0377	25022	0.488997	4.12799	5.5	0.703125	0.703125	0.467531	0.0152382	8.30131	0.456489	1.98595	6.59718	2.05662	0.89065	1.65968	9.13e-05	10996.4	8.14e-05	9786.58	0.000151	18285.7	2073.68	16671.5	0.857442	0.000343	0.0181336	0.483276	0.562284	4301.98	9.27e-05	10868.3	5.22e-05	6108.52	0.383479
72	1	-31	56.7927	26.17	505	38	57	75	0.282947	4.73589	1.73589	1.0295	3.41992	0.106455	292.246	107823	0.517003	7.09455	5.5	0.702	0.702	0.473215	0.0153102	6.943	0.491	1.95485	6.49387	1.94872	0.873803	1.76678	8.86963e-05	11303	7.74516e-05	9883.82	0.000157118	19913.2	9413.83	66145.2	0.834071	7.44793e-05	0.012669	2.06858	0.556706	47235.4	8.79059e-05	11432.3	4.88476e-05	6379.31	4.18197
73	1	-435	51.9539	29.789	120	45	59	69	-2.77918	18.2056	15.2056	0.956562	3.17763	0.149453	101.541	28928	0.407952	2.98544	7.1	0.703125	0.703125	0.516988	0.0307406	6.92715	0.466558	1.76012	5.84699	1.72306	0.865329	1.86208	8.99276e-05	11164.8	7.79902e-05	9643.41	0.000166241	20915.7	3323.23	17235.7	0.822551	0	0	0	0.618699	22850.5	9.46856e-05	10683.9	5.92921e-05	6543.93	2.00539
74	1	-517	37.759	27.0397	193	27	40	54	-2.80141	32.2361	29.2361	0.980204	3.25617	0.134333	173.183	61767	0.415083	3.96568	6	0.683594	0.683594	0.504561	0.0246822	6.50229	0.444686	1.81302	6.02273	1.72153	0.871885	1.75155	9.22241e-05	10879.9	8.05007e-05	9477.82	0.000160976	19106.4	6593.24	37576.2	0.833013	0.000128144	0.00500738	0.70666	0.580651	41366.3	9.49188e-05	10655.6	5.55265e-05	6164.95	3.775
75	1	-132	44.7086	26.1034	319	29	46	63	-0.45184	6.29974	3.29974	1.01623	3.37586	0.114737	112.786	41612	0.69536	6.94722	5.5	0.702	0.702	0.502126	0.018745	5.7579	0.522977	1.8787	6.24091	1.7123	0.861443	1.84615	9.08879e-05	11032.5	7.83317e-05	9500.86	0.000167595	20382.3	3806.51	24161.2	0.817969	0.00020476	0.0121026	0.774974	0.594356	30146.6	9.26257e-05	10876.9	5.53232e-05	6440.28	2.71882
76	1	-597	43.0405	24.2385	207	33	46	58	-2.05122	26.1265	23.1265	0.948869	3.15207	0.143897	211.614	60379	0.251693	2.39746	7.5	0.683594	0.683594	0.523597	0.0275554	5.41601	0.46398	1.76702	5.8699	1.59381	0.863516	1.84525	9.12398e-05	10988.8	7.88724e-05	9480.65	0.000167817	20329.6	6812.11	35718.2	0.822152	0.000128594	0.00862084	1.11052	0.579939	38707.6	9.32175e-05	10809.7	5.43409e-05	6248.15	3.48611
77	1	-917	74.2277	32.2796	387	58	78	95	-4.8258	103.687	100.687	1.04696	3.47794	0.108384	345.28	124715	0.403021	4.67506	5.6	0.703125	0.703125	0.524801	0.0192423	5.18249	0.658446	1.88822	6.27253	1.55876	0.84692	1.96164	8.67861e-05	11643.4	7.37337e-05	9844.36	0.000168582	22971.2	10415.4	67723.6	0.797996	7.95148e-05	0.00254217	0.665177	0.614518	101634	9.46685e-05	11322.1	6.0688e-05	6918.43	8.60863
78	1	-469	36.0543	23.5391	142	25	35	48	-3.83881	45.0153	42.0153	0.876911	2.91304	0.166269	62.5386	29065	0.591444	4.85451	5	0.656	0.656	0.57558	0.0419752	5.1563	0.378471	1.57549	5.23366	1.33081	0.814551	2.49879	9.2331e-05	10861.5	7.52011e-05	8852.04	0.000230865	27090.6	3462.33	14634	0.762561	0.000281189	0.00522931	0.424392	0.520612	65257.8	9.66014e-05	10566.9	5.2509e-05	5324.4	6.05356
79	1	-71	65.196	22.8954	294	53	66	78	0.204964	7.93059	4.93059	0.952625	3.16455	0.141378	152.06	52484	0.443829	3.85319	6.2	0.683594	0.683594	0.533882	0.0279059	4.40658	0.51275	1.75879	5.84257	1.48737	0.842733	1.99953	8.73941e-05	11466.1	7.36788e-05	9660.72	0.000174546	22941.3	5562.44	28161.5	0.793967	0.000160288	0.00798096	0.931381	0.602867	61191.8	8.7977e-05	11438.3	5.30246e-05	6902.02	5.32454
80	1	-242	39.0112	23.1164	202	25	41	54	-0.616191	5.83766	2.83766	0.969722	3.22135	0.129378	103.851	44447	0.572825	5.56768	5	0.683594	0.683594	0.523996	0.0240607	4.23758	0.579065	1.79864	5.97496	1.51077	0.856024	1.87404	9.19e-05	10906.9	7.87e-05	9330.39	0.000172	20479.7	4500.91	25347.7	0.813084	0.000206	0.00733706	0.726245	0.554077	38205.8	9.3e-05	10812.9	5.15e-05	5994.65	3.45695
81	1	-86	57.3815	19.17	167	47	58	69	-0.421552	5.65682	2.65682	0.889212	2.9539	0.160975	66.7482	35181	0.570228	4.78312	5	0.616	0.616	0.535884	0.033372	4.09728	0.404567	1.67285	5.55707	1.47451	0.840625	2.11217	8.86441e-05	11297.8	7.45419e-05	9494.98	0.00018703	23880.1	4253.45	19299.3	0.794207	0.000220138	0.0117902	1.05945	0.4759	65654.1	8.96747e-05	11200.8	4.27587e-05	5322.34	5.8066
82	1	-472	49.2543	25.709	206	36	51	65	-1.68172	24.0213	21.0213	1.00055	3.32375	0.123743	155.521	62915	0.40603	4.61925	5	0.703125	0.703125	0.538689	0.0243732	4.07212	0.627058	1.81077	6.01526	1.44311	0.868606	1.82048	9.01262e-05	11126.5	7.83343e-05	9660	0.000163813	20276.9	6212.26	38063.8	0.827867	0.000159235	0.00426801	0.626486	0.5447	21489.5	9.13991e-05	11021.1	5.00867e-05	5979.89	1.92269
83	1	-115	49.702	21.7867	141	36	50	64	-0.479557	5.16887	2.16887	0.944905	3.13891	0.136818	101.027	39298	0.40963	3.23357	5.2	0.703125	0.703125	0.529187	0.0263526	3.92019	0.518667	1.73664	5.769	1.46181	0.854219	1.87877	8.9899e-05	11144.8	7.67772e-05	9523.38	0.000169114	20904.3	4175.82	22043.8	0.809141	0.000214914	0.0143523	1.08818	0.619611	40986.4	9.06688e-05	11088.5	5.64368e-05	6843	3.69593
84	1	-346	44.8451	20.6362	145	34	44	56	-4.08373	67.2363	64.2363	0.852344	2.83143	0.172326	70.3361	28564	0.625367	5.33798	6	0.640625	0.640625	0.572914	0.0415419	3.83972	0.436337	1.55961	5.18093	1.24731	0.821371	2.24196	9.06986e-05	11048.6	7.44612e-05	9081.95	0.000203758	24701.4	3567.78	14264.9	0.769201	0.000283828	0.00397373	0.424109	0.558716	61211.7	9.23647e-05	10980.6	5.26234e-05	6062.48	5.57693
85	1	-31	56.5744	16.0674	112	47	57	67	-0.327484	3.94058	0.940577	0.823099	2.73428	0.180356	14.9472	4333	0.53993	2.75026	7	0.702	0.702	0.528004	0.0388956	3.76043	0.239702	1.5682	5.20946	1.462	0.877098	1.79519	8.87092e-05	11284.3	7.78035e-05	9898.34	0.000159267	20251.3	631.345	2761.27	0.842621	0.00172918	0.0212566	0.249096	0.523265	2649.86	8.89206e-05	11273.1	4.65829e-05	5894.21	0.235432
86	1	-113	64.2898	20.3541	161	54	67	78	-1.31008	8.17515	5.17515	0.895848	2.97594	0.156756	105.944	36523	0.537146	5.25574	6	0.695312	0.695312	0.551571	0.0336095	3.7282	0.463625	1.65311	5.49151	1.37771	0.838844	2.10919	8.76116e-05	11433.3	7.3587e-05	9579.67	0.000184088	24196.8	4298.92	19671.8	0.790368	0.0002194	0.0108986	0.964556	0.575509	49768	8.98811e-05	11182.1	5.19051e-05	6418.94	4.31237
87	1	-49	52.656	22.9791	238	40	54	66	0.397366	6.09216	3.09216	0.955639	3.17456	0.139326	105.093	50762	0.524903	5.12216	5.3	0.625	0.625	0.543742	0.0279423	3.70696	0.649153	1.76756	5.87171	1.40011	0.842778	2.01388	8.95e-05	11200.4	7.54e-05	9438.62	0.00018	22568.9	5354.42	27480	0.795112	0.000178	0.0124581	1.19281	0.543251	63140	8.92e-05	11266.1	4.84e-05	6124.35	5.59358
88	1	-82	48.7724	17.8321	354	37	48	59	0.538553	7.88024	4.88024	0.86047	2.85842	0.167632	371.529	192563	0.615773	9.15378	4.8	0.634	0.634	0.553214	0.0358442	3.3149	0.453348	1.61982	5.38092	1.33006	0.822606	2.22203	9.00091e-05	11124.3	7.40179e-05	9154.86	0.000200239	24681.8	23475.5	95773.3	0.768919	4.08055e-05	0.00412561	3.47299	0.542937	473569	9.00289e-05	11155.1	4.89057e-05	6056.3	42.7266
89	1	-375	56.1717	21.6886	286	46	59	70	-0.990177	8.7164	5.7164	0.921222	3.06023	0.150711	428.35	216599	0.367768	5.47808	5	0.628906	0.628906	0.606808	0.0384189	2.91799	0.66416	1.63972	5.44704	1.13312	0.779431	2.9522	8.90013e-05	11257.8	6.94713e-05	8763.45	0.00026152	33373.9	21642.6	91266.7	0.711304	4.65539e-05	0.00326543	2.36502	0.514374	119215	9.02876e-05	11139.3	4.64434e-05	5734.59	10.6044
90	1	-84	45.2685	16.3771	108	35	44	56	-0.716277	8.24486	5.24486	0.809528	2.68919	0.185115	44.5868	14679	0.457861	3.35726	6.5	0.683594	0.683594	0.576324	0.0468348	2.91753	0.382443	1.48896	4.94621	1.21858	0.829853	2.28816	9.05438e-05	11056.9	7.50769e-05	9184	0.000207737	25224.3	1999.13	7663.66	0.777332	0.000525751	0.0128161	0.602824	0.59212	20796.1	9.0146e-05	11136.3	5.34459e-05	6589.42	1.89154
91	1	-114	64.9636	19.7289	158	57	66	74	-1.14643	11.4311	8.43109	0.845921	2.81009	0.194785	152.771	56184	0.319846	3.20931	5.5	0.703125	0.703125	0.589656	0.05133	2.88701	0.518637	1.53591	5.10219	1.17442	0.815139	2.33073	8.74555e-05	11453.5	7.13564e-05	9329.25	0.000203315	26747.5	7552.66	26992.4	0.7576	0.000141921	0.00897942	1.44779	0.572213	107524	8.93484e-05	11253.3	5.14076e-05	6406.39	9.35064
92	1	-13	39.9457	20.6462	102	22	37	58	0.205129	1.96313	-1.03687	0.899653	2.98858	0.136955	43.0137	15819	0.500354	3.62518	5.5	0.703125	0.703125	0.565399	0.0333029	2.80838	0.629278	1.61753	5.37333	1.25026	0.834898	2.14345	9.13516e-05	10964.4	7.6108e-05	9173.68	0.000197173	23336.4	1627.33	8295.17	0.78219	0.000604179	0.0466131	1.25223	0.597395	21879.1	8.91814e-05	11239.3	5.32966e-05	6713.14	2.04432
93	1	-94	43.5604	18.9417	412	31	44	56	0.353723	8.3918	5.3918	0.886389	2.94452	0.154431	313.218	113134	0.671064	9.42385	5.6	0.703125	0.703125	0.57616	0.0335911	2.80717	0.592996	1.63353	5.42648	1.20246	0.811199	2.29645	9.09e-05	11014.3	7.37e-05	8938.13	0.000209	25262.2	12656.2	53268.3	0.754765	7.87e-05	0.00441849	1.89197	0.592165	245243	9.11e-05	11032.8	5.4e-05	6520.32	22.2542
94	1	-56	43.1139	17.6587	195	31	41	54	0.723858	5.28695	2.28695	0.849339	2.82144	0.170158	226.903	80927	0.569148	7.1783	6	0.683594	0.683594	0.575171	0.041155	2.61289	0.539037	1.55877	5.17812	1.18861	0.819903	2.23999	9.09e-05	11014.6	7.45e-05	9041.12	0.000204	24584.6	9873.1	39538.4	0.764216	0.000103	0.00832709	2.24641	0.581903	163438	9.01e-05	11135.3	5.25e-05	6475.49	15.0031
95	1	-1	53.2442	12.8137	169	45	52	61	0.769909	6.19647	3.19647	0.719241	2.38927	0.229375	39.2295	16882	0.593963	4.1733	5.5	0.65	0.65	0.620366	0.0664284	1.92413	0.39498	1.34185	4.45751	0.995745	0.791063	2.77929	8.91516e-05	11224.6	7.04578e-05	8888.35	0.000248428	31108.5	2649.58	7652.48	0.73225	0.000457584	0.00775296	0.738914	0.489315	69088	8.77341e-05	11422.3	4.27991e-05	5608.26	6.18954
96	1	-152	43.6829	16.163	129	32	44	55	0.0655048	3.04489	0.0448896	0.829897	2.75686	0.168984	181.372	82745	0.660303	7.72888	5	0.662109	0.662109	0.637432	0.0453687	1.78669	0.653104	1.48758	4.94165	0.940101	0.749999	3.32466	9.08152e-05	11022.9	6.80531e-05	8274.64	0.000302698	36548.8	9220.53	31175	0.680329	0.000117563	0.013452	3.48488	0.546681	410404	9.0346e-05	11094.9	4.94862e-05	6054.32	37.3772
[truncated: 4 more columns]
