# Supplementary material for: Development and Validation of a Radiomic-Based Model for Prediction of Intrahepatic Cholangiocarcinoma in Patients With Intrahepatic Lithiasis Complicated by Imagologically Diagnosed Mass
Source: Front Oncol. 2021 Jan 7;10:598253. doi: 10.3389/fonc.2020.598253 (PMC7817533; doi:10.3389/fonc.2020.598253)
Supplement: Supplementary file 2 [file Table_2.xlsx]

## Sheet: Sheet1
Table S2 The original data extracted from the validation group for radiomics prediction model
Patient No.	Diagnosis (0:IHL-IBI; 1:IHL-ICC)	GLCM_Contrast (=Variance)	GLCM_Correlation	GLRLM_SRHGE	GLZLM_ZLNU	rad-score
1	1	3.06412	0.434382	8298.46	290.129	0.339629
2	1	7.11785	0.658436	9530.49	501.564	0.289302
3	1	4.21974	0.52794	9202.78	3589.84	2.8421
4	1	2.39008	0.46103	9023.16	260.621	-0.668307
5	1	3.67078	0.260488	9745.39	427.281	-2.71016
6	1	6.14065	0.388961	9835.47	529.951	-1.81702
7	1	3.17897	0.532166	9253.48	760.34	-0.0499572
8	1	2.93039	0.570484	8935.85	1936.77	1.79529
9	1	4.22038	0.45959	9857.5	654.896	-1.43107
10	1	8.5305	0.533528	8924.62	4218.39	4.19251
11	1	2.87701	0.517637	9319.25	1269.75	0.243463
12	1	4.40458	0.51175	9650.72	1489.15	0.0223637
13	1	18.4283	0.641988	9581.53	3125.56	3.42281
14	1	8.49011	0.46092	9340.84	2455.53	1.40001
15	1	4.17212	0.617058	9650	2004.64	1.14261
16	0	15.3242	0.316208	9340.96	283.219	-1.14807
17	0	4.75585	0.402748	9601.13	229.696	-1.76532
18	0	32.3156	0.596182	10476.1	1473.75	1.08495
19	0	3.11183	0.528925	9403.32	406.08	-0.647141
20	0	1.74198	0.312033	8491.88	254.567	-0.804404
21	0	5.45257	0.560055	9581.77	578.648	-0.408906
22	0	9.05541	0.397831	10095	618.729	-1.87887
23	0	3.59701	0.370285	10229.2	48.2353	-3.16096
24	0	4.14963	0.605814	9698.28	263.362	-0.70538
25	0	4.76932	0.424449	9708.43	307.107	-1.72096
26	0	3.40725	0.365512	9446.98	813.939	-1.27037
27	0	10.008	0.784961	11176.7	616.607	-1.13947
28	0	3.10163	0.622861	8822.97	1558.12	1.91873
29	0	6.8664	0.662222	10864.2	2155.39	-0.0976598
30	0	7.26319	0.588885	9609.23	179.623	-0.551141
31	0	7.59276	0.814982	10814.1	448.523	-0.734693
32	0	15.0233	0.53721	9130.69	264.918	0.452209
33	0	2.07529	0.402827	9386.28	55.1679	-1.78621
34	0	3.19771	0.338266	10006	175.243	-2.91689
35	0	5.96175	0.455903	9996.83	657.162	-1.54774
